# Supplementary material for: Investigating the Potential Effects of 6PPDQ on Prostate Cancer Through Network Toxicology and Molecular Docking
Source: Toxics. 2024 Dec 8;12(12):891. doi: 10.3390/toxics12120891 (PMC11728691; doi:10.3390/toxics12120891)
Supplement: Supplementary file 1 [file toxics-12-00891-s001.zip]

Archive with 3 entries (3 files):
- 4gl9 dock.png
- 7f7w dock.png
- top five of ranked skeleton with Vina score.xlsx
