# Supplementary material for: Investigating the Potential Effects of 6PPDQ on Prostate Cancer Through Network Toxicology and Molecular Docking
Source: Toxics. 2024 Dec 8;12(12):891. doi: 10.3390/toxics12120891 (PMC11728691; doi:10.3390/toxics12120891)
Supplement: Supplementary file 1 [file toxics-12-00891-s001.zip › top five of ranked skeleton with Vina score.xlsx]

## Sheet: Sheet1
		Vina	Cavity	Center	Docking size
		score	volume (Å3)	(x, y, z)	(x, y, z)
IGFR1	C5	-8.4	1956	112, 104, 155	22, 22, 22
	C1	-7.5	19893	101, 100, 138	35, 35, 35
	C3	-7.3	2173	100, 88, 119	22, 22, 22
	C2	-7.1	2847	120, 95, 130	22, 28, 22
	C4	-6.5	2163	116, 90, 80	22, 22, 22
PIK3R1	C4	-6.5	168	73, 44, -25	22, 22, 22
	C3	-6	169	41, 62, 14	22, 22, 22
	C1	-5.9	204	39, 77, 7	22, 22, 22
	C2	-5.5	175	51, 76, 8	22, 22, 22
	C5	-5.3	159	98, 19, -29	22, 22, 22
KDR	C1	-6.7	539	35, 32, 17	22, 22, 22
	C4	-6.1	141	33, 48, 9	22, 22, 22
	C5	-5.5	126	48, 13, 0	22, 22, 22
	C3	-5.3	179	27, 34, 7	22, 22, 22
	C2	-5.2	239	34, 16, 22	22, 22, 22
SRC	C4	-8.7	699	18, 25, 57	22, 22, 22
	C5	-7.3	667	33, 45, 63	22, 22, 22
	C1	-7.2	950	32, 50, 85	22, 22, 22
	C2	-7.1	888	26, 35, 71	30, 22, 28
	C3	-6.6	886	18, 41, 55	22, 22, 22
GRB2	C3	-8.7	865	29, 74, 22	22, 22, 22
	C4	-6.6	627	46, 83, 25	22, 22, 22
	C5	-5.9	408	36, 69, 39	22, 22, 22
	C1	-5.7	1347	18, 63, 20	22, 22, 22
	C2	-5.7	1032	14, 62, 30	22, 22, 22
EGFR	C1	-8	10952	162, 172, 164	22, 35, 35
	C2	-7.3	1762	161, 152, 149	22, 29, 22
	C5	-7.1	1126	163, 174, 205	22, 22, 22
	C4	-7	1234	160, 168, 125	22, 22, 22
	C3	-5.4	1394	177, 143, 196	22, 22, 22
SOS1	C3	-7.6	1849	45, 43, 69	31, 31, 22
	C1	-7.2	9782	46, 59, 102	31, 35, 22
	C4	-7	1125	43, 75, 90	22, 22, 22
	C2	-6.6	2049	60, 29, 72	22, 22, 30
	C5	-6.3	789	32, 31, 88	22, 22, 22
IRS1	C1	-7.9	1317	12, 50, 14	22, 22, 22
	C3	-7	719	8, 38, 37	22, 22, 22
	C5	-6.5	115	11, 56, -14	22, 22, 22
	C2	-6.2	986	10, 37, -11	22, 22, 22
	C4	-5.4	124	-5, 47, 64	22, 22, 22
PTPN11	C5	-8.5	914	41, 29, 44	22, 22, 22
	C2	-6.8	1051	46, 13, -31	22, 22, 22
	C4	-6.8	984	44, 24, 161	22, 22, 22
	C3	-6.5	1022	52, 20, 140	22, 29, 31
	C1	-6.3	1069	27, 36, 36	22, 22, 22
JAK2		C5	-8.8	1731	251, -45, 59	22, 22, 22		C3	-8	2850	-74, 5, 33	33, 22, 35		C4	-7.8	629	7, -13, 23	22, 22, 22
		C2	-8.7	2849	207, -89, 10	22, 22, 22		C1	-7.7	5857	-66, 22, 21	35, 28, 35		C3	-7.4	1174	-10, -37, 33	22, 22, 22
	6e2q	C1	-8.5	3009	232, -91, 79	28, 22, 22	4gl9	C4	-7.1	2047	-53, 44, -1	22, 22, 22	7f7w	C2	-7.2	1247	26, -8, 8	22, 22, 22
		C4	-7.9	1862	185, -61, 53	22, 22, 22		C2	-7	5192	-53, 42, 23	22, 33, 22		C5	-6.1	608	24, -23, 19	22, 22, 22
		C3	-7.6	2529	248, -57, 35	30, 22, 22		C5	-7	1855	-59, 54, 39	22, 22, 34		C1	-6	1435	-10, -54, 22	29, 22, 22
